# Supplementary material for: Fusaric acid mediates the assembly of disease-suppressive rhizosphere microbiota via induced shifts in plant root exudates
Source: Nat Commun. 2024 Jun 15;15:5125. doi: 10.1038/s41467-024-49218-9 (PMC11180119; doi:10.1038/s41467-024-49218-9)
Supplement: Supplementary file 4 — Source Data [file 41467_2024_49218_MOESM4_ESM.xlsx]

## Sheet: Figure 1a
Fusarium wilt disease severity of tomato plants grown in natural and sterile soils, respectively.
Cultivar	Soil type	Repeat	Disease severity
S	Natural	1	75
S	Natural	2	89
S	Natural	3	82
S	Natural	4	79
R	Natural	1	31
R	Natural	2	21
R	Natural	3	27
R	Natural	4	19
S	Sterile	1	83
S	Sterile	2	79
S	Sterile	3	86
S	Sterile	4	93
R	Sterile	1	56
R	Sterile	2	52
R	Sterile	3	61
R	Sterile	4	62

## Sheet: Figure 1b
Contribution of microbiota-mediated disease resistance in the susceptible and resistant tomato cultivars.
Cultivar	Repeat	Microbiota-mediated disease resistance
S	1	8
S	2	-10
S	3	4
S	4	14
R	1	25
R	2	31
R	3	34
R	4	43

## Sheet: Figure 1d
Fusarium wilt disease severity in the rhizosphere transplant experiment used to test the effect(s) of FOL on the tomato rhizosphere disease suppressiveness.
Cultivar	Trt	Repeat	Disease severity
S	S-Control	1	72.36
S	S-Control	2	63.36
S	S-Control	3	65.68
S	S-Control	4	67.68
S	S-Sys	1	76.36
S	S-Sys	2	77.68
S	S-Sys	3	82.38
S	S-Sys	4	75.68
R	R-Control	1	26.26
R	R-Control	2	22.65
R	R-Control	3	27.59
R	R-Control	4	28.19
R	R-Sys	1	16.38
R	R-Sys	2	21.19
R	R-Sys	3	17.18
R	R-Sys	4	15.18

## Sheet: Figure 1e
FA content in the culture filtrate of FOL grown in potato dextrose broth.
Time	Repeat	FA content
5	1	30.25
5	2	35.15
5	3	18.33
5	4	26.78
10	1	60.67
10	2	82.25
10	3	66.78
10	4	51.95
15	1	89.67
15	2	80.89
15	3	84.89
15	4	97.66

## Sheet: Figure 1f
FA content in the tomato rhizosphere in the split-root system used to test the effects of FOL on the rhizosphere microbiota.
Cultivar	Trt	Repeat	FA content
S	Control	1	0
S	Control	2	0
S	Control	3	0
S	Control	4	0
S	Local	1	0.785
S	Local	2	0.532
S	Local	3	0.702
S	Local	4	0.578
S	Sys	1	0
S	Sys	2	0
S	Sys	3	0
S	Sys	4	0
R	Control	1	0
R	Control	2	0
R	Control	3	0
R	Control	4	0
R	Local	1	0.231
R	Local	2	0.116
R	Local	3	0.281
R	Local	4	0.158
R	Sys	1	0
R	Sys	2	0
R	Sys	3	0
R	Sys	4	0

## Sheet: Figure 1h
Fusarium wilt disease severity in the rhizosphere transplant experiment used to test the effect(s) of FA on the rhizosphere disease suppressiveness.
Cultivar	Trt	Repeat	Disease severity
S	S-Control	1	73.32
S	S-Control	2	69.63
S	S-Control	3	76.16
S	S-Control	4	67.65
S	S-Sys	1	86.36
S	S-Sys	2	83.63
S	S-Sys	3	80.86
S	S-Sys	4	78.58
R	R-Control	1	26.36
R	R-Control	2	25.65
R	R-Control	3	31.63
R	R-Control	4	28.63
R	R-Sys	1	11.35
R	R-Sys	2	19.68
R	R-Sys	3	15.68
R	R-Sys	4	13.67

## Sheet: Figure 2a
Effects of FOL on the β-diversity of bacterial communities in the tomato rhizosphere of susceptible and resistant cultivars.
Cultivar	Trt	Repeat	Axis1	Axis2
S	Control	1	-0.153569	-0.0539067
S	Control	2	-0.123412	-0.0748307
S	Control	3	-0.135347	-0.057803
S	Control	4	-0.162136	-0.0463785
S	FOL	5	-0.0381594	0.105047
S	FOL	6	-0.0190268	0.13973
S	FOL	7	-0.0228143	0.129902
S	FOL	8	-0.0168964	0.103136
R	Control	9	0.0855767	0.00674754
R	Control	10	0.0948386	-0.0529922
R	Control	11	0.0851535	-0.0263443
R	Control	12	0.0568014	-0.0150843
R	FOL	13	0.0912266	-0.0567035
R	FOL	14	0.0912947	-0.0471763
R	FOL	15	0.0748638	-0.025784
R	FOL	16	0.0916051	-0.027559

## Sheet: Figure 2b
Comparison of bacterial OTUs altered due to FOL in the two tomato cultivars.
						Relative abundance	log2 fold cahnge		P value
	Phylum	Class	Order	Family	Genus		Cultivar S	Cultivar R	Cultivar S	Cultivar R
OTU2943	Acidobacteria	Acidobacteriia	Solibacterales	Solibacteraceae Subgroup 3	Bryobacter	0.182232	-1.30552	0.515396	S	NS
OTU1899	Acidobacteria	Subgroup 6	unassigned	unassigned	unassigned	0.102311	-1.9201	-0.546067	S	NS
OTU5473	Actinobacteria	Actinobacteria	Propionibacteriales	Nocardioidaceae	Aeromicrobium	0.399915	1.34015	0.197646	S	NS
OTU1254	Actinobacteria	Actinobacteria	Micrococcales	Micrococcaceae	Arthrobacter	3.43598	1.60781	0.383487	S	NS
OTU1348	Actinobacteria	Actinobacteria	Gaiellales	Gaiellaceae	Gaiella	0.45869	0.373206	-0.792094	NS	S
OTU4023	Actinobacteria	Actinobacteria	Propionibacteriales	Nocardioidaceae	Kribbella	0.498495	1.16671	0.350968	S	NS
OTU3855	Actinobacteria	Actinobacteria	Pseudonocardiales	Pseudonocardiaceae	Lechevalieria	0.175391	1.29771	0.557331	S	NS
OTU7589	Actinobacteria	Actinobacteria	Pseudonocardiales	Pseudonocardiaceae	Lechevalieria	0.248159	1.40717	0.0480471	S	NS
OTU70	Actinobacteria	Actinobacteria	Propionibacteriales	Nocardioidaceae	Marmoricola	0.398982	-0.278521	1.00051	NS	S
OTU7352	Actinobacteria	Actinobacteria	Corynebacteriales	Mycobacteriaceae	Mycobacterium	0.21333	1.10739	0.301355	S	NS
OTU6200	Actinobacteria	Actinobacteria	Micrococcales	Intrasporangiaceae	Phycicoccus	0.383745	1.55621	0.830586	S	NS
OTU831	Actinobacteria	Actinobacteria	Streptomycetales	Streptomycetaceae	Streptomyces	0.176634	1.15295	1.00173	S	S
OTU1313	Actinobacteria	Actinobacteria	Streptomycetales	Streptomycetaceae	Streptomyces	0.25811	1.07948	0.717809	S	S
OTU3452	Actinobacteria	Actinobacteria	Streptomycetales	Streptomycetaceae	Streptomyces	0.458068	1.70407	0.302974	S	NS
OTU6400	Actinobacteria	Actinobacteria	Streptomycetales	Streptomycetaceae	Streptomyces	0.282055	1.63254	0.355403	S	NS
OTU7144	Actinobacteria	Actinobacteria	Streptomycetales	Streptomycetaceae	Streptomyces	0.588367	1.69628	0.609545	S	S
OTU5278	Actinobacteria	Actinobacteria	Micrococcales	Intrasporangiaceae	unassigned	0.189385	1.53121	0.941204	S	NS
OTU6934	Actinobacteria	Actinobacteria	Gaiellales	unassigned	unassigned	0.346738	0.746111	-0.199306	S	NS
OTU7406	Bacteroidetes	Bacteroidia	Chitinophagales	Chitinophagaceae	Flavitalea	0.143982	-1.16132	0.203421	S	NS
OTU186	Bacteroidetes	Bacteroidia	Flavobacteriales	Flavobacteriaceae	Flavobacterium	0.140872	-2.1946	-1.46602	S	NS
OTU3288	Bacteroidetes	Bacteroidia	Flavobacteriales	Flavobacteriaceae	Flavobacterium	0.133409	-1.52982	-0.178942	S	NS
OTU5638	Bacteroidetes	Bacteroidia	Sphingobacteriales	Sphingobacteriaceae	Mucilaginibacter	0.158598	-0.110827	0.993976	NS	S
OTU1824	Bacteroidetes	Bacteroidia	Sphingobacteriales	env.OPS 17	unassigned	0.21986	3.69774	0.735882	S	NS
OTU3765	Bacteroidetes	Bacteroidia	Sphingobacteriales	Sphingobacteriaceae	unassigned	0.29294	0.823673	1.05241	S	S
OTU2859	Bacteroidetes	Bacteroidia	Cytophagales	Microscillaceae	unassigned	0.276147	-1.68807	-0.817985	S	NS
OTU5563	Firmicutes	Bacilli	Bacillales	Bacillaceae	Bacillus	0.231055	1.05762	-0.173419	S	NS
OTU1688	Patescibacteria	Saccharimonadia	Saccharimonadales	unassigned	unassigned	0.169793	1.76691	1.26824	S	S
OTU4287	Patescibacteria	Saccharimonadia	Saccharimonadales	Saccharimonadaceae	unassigned	0.862026	1.99802	0.447553	S	S
OTU4531	Patescibacteria	Saccharimonadia	Saccharimonadales	unassigned	unassigned	1.05981	1.76724	0.95405	S	S
OTU4760	Patescibacteria	Saccharimonadia	Saccharimonadales	unassigned	unassigned	0.35358	0.740041	1.33638	S	S
OTU6159	Patescibacteria	Saccharimonadia	Saccharimonadales	Saccharimonadaceae	unassigned	0.19747	1.40236	0.73123	S	S
OTU7572	Patescibacteria	Saccharimonadia	Saccharimonadales	unassigned	unassigned	0.378458	0.187364	-1.27266	NS	S
OTU2299	Proteobacteria	Alphaproteobacteria	Sphingomonadales	Sphingomonadaceae	Qipengyuania	0.172281	-0.849213	0.827563	S	NS
OTU4099	Proteobacteria	Alphaproteobacteria	Sphingomonadales	Sphingomonadaceae	Sphingobium	1.65813	-0.735262	0.732208	S	S
OTU1379	Proteobacteria	Alphaproteobacteria	Sphingomonadales	Sphingomonadaceae	Sphingomonas	3.68009	-0.706755	0.581764	S	S
OTU3540	Proteobacteria	Alphaproteobacteria	Sphingomonadales	Sphingomonadaceae	Sphingomonas	0.722709	-0.982116	0.359362	S	NS
OTU4884	Proteobacteria	Alphaproteobacteria	Sphingomonadales	Sphingomonadaceae	Sphingomonas	0.465842	-1.0337	0.402896	S	NS
OTU5241	Proteobacteria	Alphaproteobacteria	Sphingomonadales	Sphingomonadaceae	Sphingomonas	0.630349	-0.638479	0.419506	S	NS
OTU1014	Proteobacteria	Alphaproteobacteria	Sphingomonadales	Sphingomonadaceae	Sphingopyxis	0.198403	-1.48779	-0.109078	S	NS
OTU3931	Proteobacteria	Betaproteobacteria	Betaproteobacteriales	Burkholderiaceae	Acidovorax	0.769355	-1.14811	-2.39809	S	S
OTU7330	Proteobacteria	Betaproteobacteria	Betaproteobacteriales	Nitrosomonadaceae	Ellin6067	0.29947	-0.770441	-0.0790853	S	NS
OTU6593	Proteobacteria	Betaproteobacteria	Betaproteobacteriales	Burkholderiaceae	Massilia	0.625062	1.48819	0.525796	S	S
OTU2148	Proteobacteria	Betaproteobacteria	Betaproteobacteriales	Burkholderiaceae	Massilia	0.304446	1.91468	1.25981	S	S
OTU2609	Proteobacteria	Betaproteobacteria	Betaproteobacteriales	Burkholderiaceae	Massilia	0.249714	-0.377118	0.918316	NS	S
OTU1130	Proteobacteria	Betaproteobacteria	Betaproteobacteriales	Burkholderiaceae	Mitsuaria	0.103866	-2.2124	-2.26387	S	S
OTU2004	Proteobacteria	Betaproteobacteria	Betaproteobacteriales	Burkholderiaceae	Noviherbaspirillum	0.184409	3.07853	0.332989	S	NS
OTU5991	Proteobacteria	Betaproteobacteria	Betaproteobacteriales	Burkholderiaceae	Noviherbaspirillum	0.0964026	0.930029	-0.221045	S	NS
OTU3233	Proteobacteria	Betaproteobacteria	Betaproteobacteriales	Burkholderiaceae	Pseudoduganella	0.606715	0.0146288	-0.47924	NS	S
OTU797	Proteobacteria	Betaproteobacteria	Betaproteobacteriales	Burkholderiaceae	unassigned	0.364464	1.03997	-0.753242	S	S
OTU2383	Proteobacteria	Betaproteobacteria	Betaproteobacteriales	Burkholderiaceae	unassigned	0.507824	1.1293	-1.31555	S	S
OTU3124	Proteobacteria	Betaproteobacteria	Betaproteobacteriales	Burkholderiaceae	unassigned	0.0932929	2.37148	-1.59143	S	S
OTU1087	Proteobacteria	Betaproteobacteria	Betaproteobacteriales	Burkholderiaceae	unassigned	0.362598	-1.83244	-0.827107	S	NS
OTU511	Proteobacteria	Deltaproteobacteria	Myxococcales	Archangiaceae	Archangium	0.104799	-1.5056	0.4345	S	NS
OTU3848	Proteobacteria	Gammaproteobacteria	Xanthomonadales	Xanthomonadaceae	Lysobacter	0.406757	-1.56394	0.734721	S	S
OTU6121	Proteobacteria	Gammaproteobacteria	Xanthomonadales	Xanthomonadaceae	Lysobacter	0.31533	-1.1542	0.306365	S	NS
OTU4663	Proteobacteria	Gammaproteobacteria	Pseudomonadales	Pseudomonadaceae	Pseudomonas	0.432257	1.77239	1.09426	S	S
OTU539	Proteobacteria	Gammaproteobacteria	Pseudomonadales	Pseudomonadaceae	Pseudomonas	0.647142	-0.664486	-0.33464	S	NS
OTU35	Proteobacteria	Gammaproteobacteria	Xanthomonadales	Xanthomonadaceae	Pseudoxanthomonas	0.211153	-1.5181	-0.338384	S	NS
OTU2280	Proteobacteria	Gammaproteobacteria	Xanthomonadales	Xanthomonadaceae	Pseudoxanthomonas	0.0995124	-2.4982	0.388284	S	NS
OTU1111	Proteobacteria	Gammaproteobacteria	Xanthomonadales	Rhodanobacteraceae	unassigned	0.155177	-2.43053	-0.893346	S	NS
OTU5398	Rokubacteria	NC10	Rokubacteriales	unassigned	unassigned	0.246915	-0.901925	-0.762079	NS	S

## Sheet: Figure 2c
Effects of FA on the β-diversity of bacterial communities in the tomato rhizosphere of susceptible and resistant cultivars.
Cultivar	Trt	Repeat	Axis1	Axis2
S	Control	1	-0.137524	-0.0506215
S	Control	2	-0.160851	-0.0369796
S	Control	3	-0.146014	-0.00254311
S	Control	4	-0.151357	-0.0368331
S	FA	5	-0.000703454	0.130948
S	FA	6	-0.00735349	0.0812715
S	FA	7	-0.0157216	0.0852378
S	FA	8	-0.00307799	0.094237
R	Control	9	0.068838	-0.0675897
R	Control	10	0.060542	-0.0909374
R	Control	11	0.0680512	-0.0683161
R	Control	12	0.0714691	-0.0729386
R	FA	13	0.0767321	-0.0132283
R	FA	14	0.0930922	0.0169984
R	FA	15	0.0947159	0.0227075
R	FA	16	0.0891618	0.00858767

## Sheet: Figure 2d
Comparison of bacterial OTUs altered due to FA in the two tomato cultivars.
						Relative abundance	log2 fold cahnge		P value
	Phylum	Class	Order	Family	Genus		Cultivar S	Cultivar R	Cultivar S	Cultivar R
FA.OTU2415	Acidobacteria	Subgroup 6	unassigned	unassigned	unassigned	0.130581	-2.40688	-0.176272	S	NS
FA.OTU6913	Actinobacteria	Actinobacteria	Propionibacteriales	Nocardioidaceae	Aeromicrobium	0.436872	0.974164	0.188691	S	NS
FA.OTU888	Actinobacteria	Actinobacteria	Micrococcales	Micrococcaceae	Arthrobacter	3.37294	1.1842	0.451406	S	NS
FA.OTU2297	Actinobacteria	Actinobacteria	Frankiales	Geodermatophilaceae	Blastococcus	0.489212	0.506122	0.904657	NS	S
FA.OTU4610	Actinobacteria	Actinobacteria	Propionibacteriales	Nocardioidaceae	Kribbella	0.482536	0.830761	0.530455	NS	S
FA.OTU4694	Actinobacteria	Actinobacteria	Pseudonocardiales	Pseudonocardiaceae	Lechevalieria	0.263031	1.25654	-0.0253679	S	NS
FA.OTU1229	Actinobacteria	Actinobacteria	Corynebacteriales	Mycobacteriaceae	Mycobacterium	0.293474	0.93642	0.774497	S	S
FA.OTU2363	Actinobacteria	Actinobacteria	Streptomycetales	Streptomycetaceae	Streptomyces	0.432066	1.12559	0.0597451	S	NS
FA.OTU4480	Actinobacteria	Actinobacteria	Streptomycetales	Streptomycetaceae	Streptomyces	0.269707	1.01948	0.420659	S	NS
FA.OTU4999	Actinobacteria	Actinobacteria	Streptomycetales	Streptomycetaceae	Streptomyces	0.602969	1.15676	0.816893	S	S
FA.OTU3994	Actinobacteria	Actinobacteria	Micromonosporales	Micromonosporaceae	unassigned	0.629139	-0.131795	0.954574	NS	S
FA.OTU135	Bacteroidetes	Bacteroidia	Flavobacteriales	Flavobacteriaceae	Flavobacterium	0.154614	-2.24675	-1.11423	S	NS
FA.OTU2272	Bacteroidetes	Bacteroidia	Flavobacteriales	Flavobacteriaceae	Flavobacterium	0.138058	-2.08961	0.201084	S	NS
FA.OTU7064	Bacteroidetes	Bacteroidia	Sphingobacteriales	Sphingobacteriaceae	Mucilaginibacter	0.124973	-1.06258	1.12483	NS	S
FA.OTU365	Bacteroidetes	Bacteroidia	Sphingobacteriales	Sphingobacteriaceae	unassigned	0.247276	-0.630939	1.09035	NS	S
FA.OTU1558	Bacteroidetes	Bacteroidia	Cytophagales	Microscillaceae	unassigned	0.250214	-1.03777	0.202563	S	NS
FA.OTU915	Patescibacteria	Saccharimonadia	Saccharimonadales	Saccharimonadaceae	unassigned	0.229385	1.5172	0.866532	S	S
FA.OTU2754	Patescibacteria	Saccharimonadia	Saccharimonadales	unassigned	unassigned	0.933027	1.6876	0.499404	S	NS
FA.OTU4714	Patescibacteria	Saccharimonadia	Saccharimonadales	unassigned	unassigned	0.186659	1.27903	0.264597	S	NS
FA.OTU5723	Patescibacteria	Saccharimonadia	Saccharimonadales	Saccharimonadaceae	unassigned	0.742096	1.51104	0.428705	S	NS
FA.OTU695	Patescibacteria	Saccharimonadia	Saccharimonadales	unassigned	unassigned	0.17758	1.67432	2.07486	S	S
FA.OTU1650	Patescibacteria	Saccharimonadia	Saccharimonadales	unassigned	unassigned	0.426458	0.707409	1.90068	NS	S
FA.OTU2782	Patescibacteria	Saccharimonadia	Saccharimonadales	unassigned	unassigned	0.369579	0.550074	-1.13628	NS	S
FA.OTU4011	Proteobacteria	Alphaproteobacteria	Azospirillales	Azospirillaceae	Skermanella	0.348216	1.23817	0.908788	S	NS
FA.OTU2838	Proteobacteria	Alphaproteobacteria	Sphingomonadales	Sphingomonadaceae	Sphingobium	1.70476	-1.59938	0.705616	S	S
FA.OTU993	Proteobacteria	Alphaproteobacteria	Sphingomonadales	Sphingomonadaceae	Sphingomonas	4.42881	-1.47208	0.443754	S	S
FA.OTU1291	Proteobacteria	Alphaproteobacteria	Sphingomonadales	Sphingomonadaceae	Sphingopyxis	0.147404	-1.31001	0.0727791	S	NS
FA.OTU4581	Proteobacteria	Betaproteobacteria	Betaproteobacteriales	Burkholderiaceae	Acidovorax	0.703375	-1.71123	-2.12048	S	S
FA.OTU627	Proteobacteria	Betaproteobacteria	Betaproteobacteriales	Burkholderiaceae	Massilia	0.577601	1.84048	0.173337	S	NS
FA.OTU6650	Proteobacteria	Betaproteobacteria	Betaproteobacteriales	Burkholderiaceae	Massilia	0.25689	2.5628	0.781194	S	S
FA.OTU4696	Proteobacteria	Betaproteobacteria	Betaproteobacteriales	Burkholderiaceae	Massilia	0.257691	-0.134047	-0.858325	NS	S
FA.OTU2755	Proteobacteria	Betaproteobacteria	Betaproteobacteriales	Burkholderiaceae	Mitsuaria	0.173574	-2.10569	-1.08151	S	S
FA.OTU3776	Proteobacteria	Betaproteobacteria	Betaproteobacteriales	Burkholderiaceae	Noviherbaspirillum	0.198675	3.04516	0.295001	S	NS
FA.OTU3221	Proteobacteria	Betaproteobacteria	Betaproteobacteriales	Burkholderiaceae	unassigned	0.356494	0.334122	1.6146	NS	S
FA.OTU3940	Proteobacteria	Betaproteobacteria	Betaproteobacteriales	Burkholderiaceae	unassigned	0.377323	-1.30626	0.162112	S	NS
FA.OTU6492	Proteobacteria	Betaproteobacteria	Betaproteobacteriales	Burkholderiaceae	unassigned	0.430731	0.086714	-0.79858	NS	S
FA.OTU3789	Proteobacteria	Deltaproteobacteria	Myxococcales	Archangiaceae	Archangium	0.123638	-2.14801	-0.114551	S	NS
FA.OTU1122	Proteobacteria	Gammaproteobacteria	Cellvibrionales	Cellvibrionaceae	Cellvibrio	0.391743	-0.887563	-0.690516	S	NS
FA.OTU2652	Proteobacteria	Gammaproteobacteria	Xanthomonadales	Xanthomonadaceae	Lysobacter	0.338069	-0.917519	0.745784	S	S
FA.OTU4312	Proteobacteria	Gammaproteobacteria	Xanthomonadales	Xanthomonadaceae	Lysobacter	0.262764	-0.746265	0.390532	S	NS
FA.OTU5786	Proteobacteria	Gammaproteobacteria	Pseudomonadales	Pseudomonadaceae	Pseudomonas	0.70925	2.13889	1.12314	S	S
FA.OTU2211	Proteobacteria	Gammaproteobacteria	Pseudomonadales	Pseudomonadaceae	Pseudomonas	0.780282	-0.499784	1.39311	NS	S
FA.OTU6652	Proteobacteria	Gammaproteobacteria	Xanthomonadales	Xanthomonadaceae	Pseudoxanthomonas	0.214965	-1.37669	0.0195862	S	NS
FA.OTU1769	Proteobacteria	Gammaproteobacteria	Xanthomonadales	Rhodanobacteraceae	unassigned	0.124439	-1.46988	-0.25761	S	NS
FA.OTU1823	Rokubacteria	NC10	Rokubacteriales	unassigned	unassigned	0.196005	0.0955877	-1.19156	NS	S

[truncated: 32 more sheets: Figure 3c, Figure 3d, Figure 3e, Figure 3f, Figure 4b, Figure 4c, Figure 4d, Figure 5a, Figure 5b, Figure 5c, Figure 5d, Figure S1, Figure S2c, Figure S2d, Figure S3a, Figure S3b, Figure S3c, Figure S4, Figure S5, Figure S6 …]
